# Supplementary material for: Systematic Comparison of Epidemic and Non-Epidemic Carbapenem Resistant Klebsiella pneumoniae Strains
Source: Front Cell Infect Microbiol. 2021 Feb 23;11:599924. doi: 10.3389/fcimb.2021.599924 (PMC7940544; doi:10.3389/fcimb.2021.599924)
Supplement: Supplementary Figure 1 — Summary of all measurements. [file DataSheet_3.zip]

Archive with 2 entries (2 files):
- Supplementary Figure 1.PDF
- Supplementary Figure 2.docx
