# Supplementary material for: Systematic Comparison of Epidemic and Non-Epidemic Carbapenem Resistant Klebsiella pneumoniae Strains
Source: Front Cell Infect Microbiol. 2021 Feb 23;11:599924. doi: 10.3389/fcimb.2021.599924 (PMC7940544; doi:10.3389/fcimb.2021.599924)
Supplement: Supplementary File 2 — Original measurement data. [file DataSheet_2.xlsx]

## Sheet: Taul1
Strain	Epidemicity	ST	Capsule type	Carbapenemase gene	Isolation country	Growth density LB	Growth rate LB	Growth density 10%LB	Growth rate 10%LB	Growth density 1%LB	Growth rate 1%LB	Growth density BHI	Growth rate BHI	Growth density DMEM	Growth rate DMEM	Growth density pH3	Growth rate pH3	Growth density pH4	Growth rate pH4	Growth density pH5	Growth rate pH5	Growth density pH6	Growth rate pH6	Growth density pH7	Growth rate pH7	Growth density 20%EtOH	Growth rate 20%EtOH	Growth density 50%EtOH	Growth rate 50%EtOH	Growth density 75%EtOH	Growth rate 75%EtOH75%	Growth density 90%EtOH	Growth rate 90%EtOH	Growth density 20%EtOH evaporation	Growth rate 20%EtOH evaporation	Growth density 50%EtOH evaporation	Growth rate 50%EtOH evaporation	Growth density 75%EtOH evaporation	Growth rate 75%EtOH evaporation	Growth density 90%EtOH evaporation	Growth rate 90%EtOH evaporation	Growth density drought 14days	Growth rate drought 14days	Growth density drought 2months	Growth rate drought 2months	Growth density drought 6 months	Growth rate drought 6months	Cell density +37ºC	Cell density RT
EKP3	epidemic	14	K2	KPC-3	USA	0.7382750000	0.0339300000	0.2525500000	0.0106775000	0.1080750000	0.0029645000	1.0047500000	0.0425400000	0.7184250000	0.0300800000	0.0882	0.002148	0.579	0.02619	0.6851	0.03514	0.7074	0.03539	0.8628	0.03416	0.713	0.03545	0.0486	0.00105	0.0832	0.004304	0.0558	0.002667	0.9174	0.03882	0.3193	-0.0006018	0.3193	0.0003658	0.7882	0.04667	0.9597000000	0.0404475000	0.7900750000	0.0365600000	0.2142000000	0.0026260000	541000000	88000000
EKP5	epidemic	258	N/A	KPC-3	USA	0.9278750000	0.0493250000	0.2552750000	0.0100692500	0.0870000000	0.0016517500	1.1810000000	0.0520600000	0.7281000000	0.0308125000	0.0483	-0.0002899	0.6247	0.02946	0.8879	0.05103	0.8961	0.05139	0.8628	0.04896	0.7923	0.04029	0.0726	0.0008308	0.1446	0.004129	0.1408	0.005907	1.0787	0.04556	0.2933	-0.0002478	0.2933	-0.003208	0.7153	0.02463	1.0062500000	0.0371675000	0.8304000000	0.0379725000	0.2470000000	0.0067245000	574000000	156000000
EKP8	epidemic	11	K13	KPC-2	USA	0.9670750000	0.0507425000	0.2493250000	0.0096292500	0.1059250000	0.0028272500	1.3140000000	0.0595400000	0.6618500000	0.0283125000	0.0555	0.00105	0.7252	0.03748	0.9615	0.05643	0.9384	0.05277	0.9032	0.05056	0.8423	0.04088	0.0883	0.002774	0.1258	0.002396	0.1089	0.003552	1.1457	0.05301	0.3126	-0.0007996	0.3126	-0.000647	0.9897	0.04682	0.9553250000	0.0459100000	0.7159000000	0.0335675000	0.5925000000	0.0233525000	283000000	154000000
EKP10	epidemic	512	N/A	KPC-3	Sweden	0.6936250000	0.0321275000	0.1932500000	0.0053935000	0.0747500000	0.0011782500	1.0647500000	0.0468725000	0.6560500000	0.0304200000	0.0518	0.00114	0.6319	0.0358	0.7129	0.03818	0.7365	0.03776	0.6928	0.03256	0.6634	0.03246	0.0797	0.004412	0.0982	0.004387	0.0979	0.0050781	0.8242	0.03513	0.1868	-0.001117	0.1868	0.001358	0.6323	0.03162	0.6495250000	0.0238510000	0.6448250000	0.0262200000	0.2900750000	0.0081660000	128000000	133000000
EKP11	epidemic	147	K64.K14	VIM-1	Sweden	0.9067750000	0.0449750000	0.2246750000	0.0076597500	0.0849500000	0.0014342500	1.2185000000	0.0522700000	0.8301000000	0.0393675000	0.0667	0.001821	0.7224	0.04141	0.8839	0.04478	0.8884	0.04696	0.8614	0.0421	0.6352	0.02849	0.1672	0.006795	0.1335	0.004153	0.0841	-0.0006884	0.9083	0.03706	0.265	-0.004159	0.265	0.003886	0.8829	0.04553	0.8278500000	0.0355550000	0.9679250000	0.0449750000	0.2975250000	0.0046675000	178000000	197000000
EKP22	epidemic	14	K2	NDM-1	UK	0.8155500000	0.0387100000	0.2466750000	0.0078827500	0.1057750000	0.0030380000	1.0992500000	0.0478575000	0.7143500000	0.0327600000	0.0434	0.0002695	0.66	0.03339	0.7918	0.042	0.8696	0.04884	0.8413	0.04463	0.8042	0.03808	0.1005	0.002747	0.152	0.006298	0.041	-0.0005474	0.9069	0.03962	0.2896	-0.00224	0.2896	-0.0002591	0.8587	0.03602	0.8294500000	0.0383375000	0.7840750000	0.0375225000	0.4069000000	0.0066182500	336000000	239000000
EKP24	epidemic	11	N/A	NDM-1	Sweden	0.9092250000	0.0460000000	0.2330750000	0.0068072500	0.0781750000	0.0012855000	1.0985000000	0.0481450000	0.8005000000	0.0335450000	0.0508	0.00002216	0.6619	0.03584	0.8391	0.04596	0.8452	0.04359	0.845	0.04195	0.781	0.03728	0.1381	0.003652	0.1474	0.007153	0.1295	0.003949	0.9001	0.03336	0.406	-0.006979	0.406	-0.003424	0.89	0.04177	0.8470500000	0.0392100000	0.8011750000	0.0372575000	0.2479500000	0.0052225000	294000000	165000000
NKP1	non-epidemic	37	K15K17K50K51K52	KPC-2	USA	0.8539750000	0.0390450000	0.2847750000	0.0105040000	0.0907500000	0.0020680000	1.1795000000	0.0517600000	0.8050750000	0.0378525000	0.0581	0.0003567	0.6219	0.03229	0.8735	0.04741	0.8681	0.04551	0.819	0.04045	0.6808	0.02519	0.0609	-0.003112	0.1204	-0.003261	0.0873	-0.001362	0.9426	0.03323	0.4238	-0.004341	0.4238	0.008419	0.8866	0.04665	1.0699750000	0.0429450000	0.8838750000	0.0399725000	0.4515500000	0.0131900000	896000000	159000000
NKP2	non-epidemic	334	N/A	KPC-3	USA	0.9990250000	0.0490150000	0.3417750000	0.0143200000	0.1148750000	0.0029700000	1.3860000000	0.0614625000	0.7476000000	0.0301625000	0.0779	0.001032	0.7138	0.03443	0.9755	0.0529	0.9426	0.05086	0.9185	0.04748	0.8567	0.03757	0.0547	-0.001217	0.1327	0.002352	0.0499	0.002053	1.1107	0.04481	0.8524	0.03285	0.8524	-0.0004877	0.832	0.03661	1.3105000000	0.0678425000	0.8697750000	0.0457025000	0.6560500000	0.0301575000	485000000	239000000
NKP18	non-epidemic	36	K27	VIM-26	Greece	0.8004500000	0.0373850000	0.3063250000	0.0130075000	0.1042750000	0.0024772500	1.1077500000	0.0492975000	0.6776750000	0.0341925000	0.0565	0.0007475	0.6011	0.02992	0.8369	0.04678	0.8222	0.04335	0.7551	0.03717	0.6212	0.02932	0.0634	0.002527	0.0738	0.003858	0.0764	0.001554	0.9053	0.03658	0.28	0.0002005	0.28	0.000724	0.7375	0.03843	0.9469000000	0.0348150000	0.6738500000	0.0258175000	0.3066750000	0.0039935000	300000000	179000000
NKP20	non-epidemic	17	K25	VIM-1	Greece	0.7839500000	0.0363375000	0.2273500000	0.0084405000	0.0905250000	0.0015387500	1.2285000000	0.0543300000	0.7138750000	0.0289625000	0.0462	-0.0005935	0.6024	0.03052	0.7211	0.03671	0.7387	0.03653	0.7386	0.03692	0.6871	0.02571	0.7216	0.03567	0.1813	0.006943	0.164	0.006623	0.9597	0.04139	0.3627	-0.004885	0.3627	-0.002623	0.764	0.03365	0.9893000000	0.0428350000	0.9086500000	0.0352000000	0.6677000000	0.0163935000	339000000	209000000
NKP25	non-epidemic	231	K51	NDM-1	UK	0.9365250000	0.0438975000	0.2733250000	0.0099515000	0.1422500000	0.0045990000	1.3132500000	0.0577625000	0.7879250000	0.0314875000	0.0552	0.0002551	0.6737	0.03726	0.8693	0.04562	0.8396	0.04357	0.9168	0.04672	0.9307	0.03546	0.2545	0.002357	0.3007	0.002278	0.9029	0.04222	0.9374	0.03734	0.3212	0.00111	0.3212	0.0008808	0.8787	0.03624	0.9615250000	0.0436800000	0.8370250000	0.0361550000	0.2469000000	0.0020457500	319000000	173000000
NKP28	non-epidemic	43	K30	NDM-1	UK	0.9024750000	0.0457225000	0.2259000000	0.0077202500	0.0852000000	0.0011247000	1.0812500000	0.0470375000	0.7266250000	0.0293125000	0.04	0.0001521	0.6532	0.03575	0.8707	0.05124	0.8758	0.04869	0.8526	0.04415	0.6996	0.02696	0.1688	0.005128	0.1733	0.005121	0.1558	0.003449	0.7851	0.02658	0.2296	0.000889	0.2296	0.007632	0.9717	0.04598	1.0179750000	0.0440475000	0.9163250000	0.0425175000	0.7236250000	0.0328175000	292000000	250000000
NKP30	non-epidemic	624	K12. K29	NDM-1	India	1.0120750000	0.0482925000	0.2747250000	0.0098962500	0.0937750000	0.0015630000	1.2575000000	0.0516325000	0.6501500000	0.0192350000	0.1255	0.004276	0.6806	0.03284	0.9376	0.04942	0.9676	0.05044	0.9983	0.04971	0.8696	0.03569	0.1181	0.00006297	0.1668	0.001261	0.1318	0.001453	1.0257	0.04497	0.3296	0.0008531	0.3296	-0.003204	0.8581	0.03469	1.0525000000	0.0440925000	0.9806250000	0.0401325000	0.8220000000	0.0266500000	109000000	346000000
[truncated: 18 more columns]
